# Supplementary material for: Consideration of familiarity accumulated in the confined field trials for environmental risk assessment of genetically modified soybean (Glycine max) in Japan
Source: Transgenic Res. 2020 Jan 29;29(2):229–42. doi: 10.1007/s11248-020-00193-z (PMC7067755; doi:10.1007/s11248-020-00193-z)
Supplement: Supplementary file 2 — Supplementary material 2 (XLSX 23 kb) [file 11248_2020_193_MOESM2_ESM.xlsx]

## Sheet: Title
Online Resource 2	Title: Consideration of Familiarity Accumulated in the Confined Field Trials for Environmental Risk Assessment of Genetically Modified Soybean (Glycine max) in Japan Journal: Transgenic Research Author information: Akane Matsushitaa, Hidetoshi Gotob, Yasuyuki Takahashic, Mai Tsudad,e, Ryo Ohsawad,e a Dupont Production Agriscience K.K. Sanno Park Tower, 2-11-1, Nagata-cho, Chiyoda-ku, Tokyo 100-61…

## Sheet: Sppl. Mat. 2
Event
	OECD UI	DAS-68416-4	DAS-444Ø6-6	DAS-81419-2	DP-356Ø43-5	DP-3Ø5423-1	MON-89788-1	MON-87769-7	MON-877Ø1-2	MON-877Ø5-6	MON-877Ø8-9	MON-87751-7
Trial
	Start	Jul. 2012	Jul. 2012	Aug. 2013	Jul. 2005	Jun. 2007	2006-05-01	Jul. 2008	Jul. 2009	Jul. 2009	Jun. 2010	Jun. 2014	2013
	End	Jan. 2013	Jan. 2013	Feb. 2014	Dec. 2005	Dec. 2007	Nov. 2006	Jan. 2009	Jan. 2010	Jan. 2010	Jan. 2011	Jan. 2015
	Location of trial field	Fukuoka Pref.	Fukuoka Pref.	Fukuoka Pref.	Shizuoka Pref.	Tochigi Pref.	Ibaraki Pref.	Ibaraki Pref.	Ibaraki Pref.	Ibaraki Pref.	Ibaraki Pref.	Ibaraki Pref.	静岡県
1) Agronomic characteristics
	Repricate	4	4	4	4	4	3	4	4	4	4	4
	Number of row per plot	3	3	3	4	4	4	4	4	4	4	4
	Distance between rows or plants [cm]	75, 25	75, 25	75, 25	80, 30	80, 30	65, 15	65, 15	65, 15	65, 15	65, 15	65, 15
	Number of sample per repricate	10	10	10	12	12	5	10	10	10	10	10
	Statistical mehtod	LMM（α=0.05）	LMM（α=0.05）	LMM（α=0.05）	t test（α=0.01）	ANOVA（α=0.05）	ANOVA（α=0.05） (Germination rate of starting seed was analysed by Fisher's exact test)	ANOVA（α=0.05） (Germination rate of starting seed was analysed by Fisher's exact test)	ANOVA（α=0.05） (Germination rate of starting seed was analysed by Fisher's exact test)	ANOVA（α=0.05） (Germination rate of starting seed was analysed by Fisher's exact test)	ANOVA（α=0.05）	LMM（α=0.05）
2) Low temperature tolerance of seedling
	Repricate	1	1	1	3	4	N.A.	N.A. (Test was performed in US)	N.A. (Test was performed in US)	N.A. (Test was performed in US)	N.A. (Test was performed in US)	N.A. (Test was performed in US)
	Number of sample per repricate	6	6	6	5	4	N.A.
	Growth environment before low temperature treatment	Growth chamber	Growth chamber	Growth chamber	Growth chamber	Glass house	Glass house
	Temperature condition before low temperature treatment [℃]	25	25	25	25	20	20
	Growth stage at the begining of low temperature treatment	V1	V1	V1	V1	V1-2	V1
	Growth environment during low temperature treatment	Growth chamber	Growth chamber	Growth chamber	Growth chamber	Field	Growth chamber
	Low Temperature treatment [℃]	4	4	4	2	3	5
	Evaluation	Observation of damage	Observation of damage	Observation of damage	Observation of damage	Observation of damage	Observation of damage
	Statistical mehtod	N.A.	N.A.	N.A.	t test（α=0.01）	ANOVA（α=0.05）	N.A.
3) Overwintering ability
	Timimng of evaluation(hervest or winter)	winter	winter	winter	winter	winter	winter	winter	winter	winter	winter	winter
	Evaluation	Observation of withering	Observation of withering	Observation of withering	Observation of withering and regeneration	Observation of withering	Observation of withering	Observation of withering	Observation of withering	Observation of withering	Observation of withering	Observation of withering
4) Pollen fertility and size
	Staining solution	Iodine/potassium iodide	Iodine/potassium iodide	Iodine/potassium iodide	Acetocarmine	Acetocarmine	Iodine/potassium iodide	Iodine/potassium iodide	Iodine/potassium iodide	Iodine/potassium iodide	Iodine/potassium iodide	Alexander solution
	Sampling	Per plot	Per plot	Per plot	Per plot	Per plot	Random	Random	Random	Random	Random	Per plot
	Number of reprocate for pollen fertility	4	4	4	3	4	Photograph	Photograph	Photograph	Photograph	Photograph	4
	Number of sample per rep.	3	3	5	5	5						2
	Number of reprocate for pollen size	4	4	4	3	4						4
	Number of sample per rep.	3	3	5	5	5						10
	Statistical method	LMM（α=0.05）	LMM（α=0.05）	LMM（α=0.05）	t test（α=0.01）	ANOVA（α=0.05）						LMM（α=0.05）
5) Production, dispersal, dormancy and germiantion rate of seed
1. Production of seed (Weight of 100 seeds, Total pods per plant, Total seed per plant)
	Number of repricate	4	4	4	4	4	3	4	4	4	4	4
	Number of sample per rep.	10	10	10	12	12	5	10	10	10	10	10
	Statistical method	LMM（α=0.05）	LMM（α=0.05）	LMM（α=0.05）	t test（α=0.01）	ANOVA（α=0.05）	ANOVA（α=0.05）	ANOVA（α=0.05）	ANOVA（α=0.05）	ANOVA（α=0.05）	ANOVA（α=0.05）	LMM（α=0.05）
2. Dispersal
	Observation timing	At hervest	At hervest	At hervest	At hervest	At hervest	After drying	After drying	After drying	After drying	After drying	After drying
3. Dormancy and germiantion rate
	Number of repricate	4	4	4	3	4	3	3	3	3	4	4
	Number of sample per rep.	30	30	30	36	50	60	60	60	60	50	50
	Temperature	25	25	25	25	20	25	25	25	25	25	25
	Statistical method	LMM（α=0.05）	LMM（α=0.05）	LMM（α=0.05）	t test（α=0.01）	ANOVA（α=0.05）	Fisher's exact test,（α=0.05)	Fisher's exact test,（α=0.05)	Fisher's exact test,（α=0.05)	Fisher's exact test,（α=0.05)	ANOVA（α=0.05）	LMM（α=0.05）
6) Outcrossing
	Recipient plant	G.max (control variety)	G.max (control variety)	G.max (control variety)	G.max (control variety)	G.max (control variety)	G.max (control variety)	G.max (control variety)	G.max (control variety)	G.max (control variety)	G.max (control variety)	G.max (control variety)
	Distance from pollen donor	25 cm	25 cm	25 cm	30 cm	30 cm	≧1.15 m	≧1.15 m	1.65 m	1.65 m	1.65 m	1.65 m
	Number of sample	3200	3200	3000	All seeds from 32 plants	1600	1487	491	480	480	500	480
	Detection method	Herbicide spray	Herbicide spray	Herbicide spray	Herbicide spray	Herbicide spray	Herbicide spray and lateral flow	PCR	Lateral flow	Herbicide spray	Herbicide spray	Lateral flow
	Statistical method	N.A.	N.A.	N.A.	N.A.	N.A.	N.A.	N.A.	N.A.	N.A.	N.A.	N.A.
7) Production of harmful substance
1. Succeeding crop test
	Test plant	Raphanus sativus	Raphanus sativus	Raphanus sativus	Raphanus sativus	Raphanus sativus	Raphanus sativus	Raphanus sativus	Raphanus sativus	Raphanus sativus	Raphanus sativus	Raphanus sativus
	Test environment	Glass house	Glass house	Glass house	Glass house	Glass house	Glass house	Glass house	Glass house	Glass house	Glass house	Glass house
	Number of repricate	4	4	4	3	4	3	3	10	10	10	10
	Number of sample per rep. for germination rate	25	25	25	30	25	3 × 13	3 × 13	3 × 4	3 × 4	3 × 4	3 × 4
	Number of sample per rep. for dry weight	25	25	25	30	25	13	13	4	4	4	4
	Statistical method for germination rate	t test（α=0.05）	Fisher's exact test,（α=0.05)	Fisher's exact test,（α=0.05)	t test（α=0.01）	ANOVA（α=0.05）	Fisher's exact test (α=0.05)	Fisher's exact test (α=0.05)	Fisher's exact test (α=0.05)	Fisher's exact test (α=0.05)	ANOVA（α=0.05）	LMM（α=0.05）
	Date of measurement (Day after planting)	7 for germination rate 21 for dry weight	7 for germination rate 29 for dry weight	7 for germination rate 21 for dry weight	21	7 for germination rate 14 for dry weight	32	36	28	35	28	32
	Statistical method for dry weight	LMM（α=0.05）	LMM（α=0.05）	LMM（α=0.05）	t test（α=0.01）	ANOVA (α=0.05)	ANOVA (α=0.05)	ANOVA (α=0.05)	ANOVA (α=0.05)	ANOVA (α=0.05)	ANOVA（α=0.05）	LMM（α=0.05）
2. Soil microbe test
	Method	Dilution plate method	Dilution plate method	Dilution plate method	Dilution plate method	Dilution plate method	Dilution plate method	Dilution plate method	Dilution plate method	Dilution plate method	Dilution plate method	Dilution plate method
	Plate for bacteria	PTYG	PTYG	PTYG	PTYG	PTYG	PTYG	PTYG	PTYG	PTYG	PTYG	PTYG
	Plate for actinomycetes	PTYG	PTYG	PTYG	PTYG	PTYG	PTYG	PTYG	PTYG	PTYG	PTYG	Casein starch
	Plate for filamentous fungi	Rose bengal	Rose bengal	Rose bengal	Rose bengal	Rose bengal	Rose bengal	Rose bengal	Rose bengal	Rose bengal	Rose bengal	Rose bengal
	Number of replicate per dilution ratio	4	4	4	3	4	3	4	4	4	4	4
	Number of sample per rep.	5	5	3	5	5	5	5	5	5	5	5
	Statistical method	LMM（α=0.05）	LMM（α=0.05）	LMM（α=0.05）	t test（α=0.01）	ANOVA（α=0.05）	ANOVA（α=0.05）	ANOVA（α=0.05）	ANOVA（α=0.05）	ANOVA（α=0.05）	ANOVA（α=0.05）	LMM（α=0.05）
3. Plow-in test
	Test plant	Raphanus sativus	Raphanus sativus	Raphanus sativus	Raphanus sativus	Raphanus sativus	Raphanus sativus	Raphanus sativus	Raphanus sativus	Raphanus sativus	Raphanus sativus	Raphanus sativus
	Test environment	Glass house	Glass house	Glass house	Glass house	Glass house	Glass house	Glass house	Glass house	Glass house	Glass house	Glass house
	Number of repricate	4	4	4	3	4	3	3	10	10	10	10
	Number of sample per rep. for germination rate	25	25	25	30	25	3 × 13	3 × 13	3 × 4	3 × 4	3 × 4	3 × 4
	Number of sample per rep. for dry weight	25	25	25	30	25	13	13	4	4	4	4
	Statistical method for germination rate	t test（α=0.05）	Fisher's exact test,（α=0.05)	Fisher's exact test,（α=0.05)	t test（α=0.01）	ANOVA（α=0.05）	Fisher's exact test (α=0.05)	Fisher's exact test (α=0.05)	Fisher's exact test (α=0.05)	Fisher's exact test (α=0.05)	Fisher's exact test (α=0.05)	LMM（α=0.05）
	Date of measurement (Day after planting)	7 for germination rate 22 for dry weight	7 for germination rate 22 for dry weight	6 for germination rate 20 for dry weight	21	7 for germination rate 14 for dry weight	23	39	25	34	25	28
	Statistical method for dry weight	LMM（α=0.05）	LMM（α=0.05）	LMM（α=0.05）	t test（α=0.01）	ANOVA (α=0.05)	ANOVA (α=0.05)	ANOVA (α=0.05)	ANOVA (α=0.05)	ANOVA (α=0.05)	ANOVA (α=0.05)	LMM (α=0.05)
備考
